# Supplementary material for: Matrix Isolation FTIR and Theoretical Study of Weakly Bound Complexes of Isocyanic Acid with Nitrogen
Source: Molecules. 2022 Jan 13;27(2):495. doi: 10.3390/molecules27020495 (PMC8777744; doi:10.3390/molecules27020495)
Supplement: Supplementary file 1 [file molecules-27-00495-s001.zip]

Archive with 1 entries (1 files):
- molecules-1540796-supplementary.pdf
